# Supplementary material for: Effects of Egg Consumption on Subjects with SLD or Hypertension: A MICOL Study
Source: Nutrients. 2024 Jan 31;16(3):430. doi: 10.3390/nu16030430 (PMC10856908; doi:10.3390/nu16030430)
Supplement: Supplementary file 1 [file nutrients-16-00430-s001.zip]

Archive with 1 entries (1 files):
- nutrients-2824824-supplementary.pdf
